# Supplementary material for: Pterostilbene Increases LDL Metabolism in HL-1 Cardiomyocytes by Modulating the PCSK9/HNF1α/SREBP2/LDLR Signaling Cascade, Upregulating Epigenetic hsa-miR-335 and hsa-miR-6825, and LDL Receptor Expression
Source: Antioxidants (Basel). 2021 Aug 12;10(8):1280. doi: 10.3390/antiox10081280 (PMC8389247; doi:10.3390/antiox10081280)
Supplement: Supplementary file 1 [file antioxidants-10-01280-s001.zip]

Archive with 1 entries (1 files):
- antioxidants-1295469-supplementary.pdf
